# Supplementary material for: trans-Di­aqua­bis­(pyridazine-3-carboxyl­ato-κ2 N 2,O)copper(II)
Source: Acta Crystallogr Sect E Struct Rep Online. 2014 Feb 28;70(Pt 3):m114–5. doi: 10.1107/S1600536814004334 (PMC3998405; doi:10.1107/S1600536814004334)
Supplement: Supplementary file 1 [file e-70-0m114-sup1.cif]

##############################################################################
#                                                                            #
# This CIF contains the data in a paper accepted for publication in          #
# Acta Crystallographica Section E. It conforms to the requirements of       #
# Notes for Authors for Acta Crystallographica Section E, and has been       #
# peer reviewed under the auspices of the IUCr Commission on Journals.       #
#                                                                            #
# Full details of the Crystallographic Information File format               #
# are given in the paper "The Crystallographic Information File (CIF):       #
# a New Standard Archive File for Crystallography" by S. R. Hall, F. H.      #
# Allen and I. D. Brown [Acta Cryst. (1991), A47, 655-685].                  #
#                                                                            #
# The current version of the core CIF dictionary is obtainable from          #
# ftp://ftp.iucr.org/pub/cif_core.dic.                                       #
#                                                                            #
# Software is freely available for graphical display of the structure(s)     #
# in this CIF. For information consult the CIF software page                 #
# http://www.iucr.org/resources/cif/software.                                #
#                                                                            #
# This file may be used for bona fide research purposes within the           #
# scientific community so long as proper attribution is given to the journal # 
# article from which it was obtained.                                        #
#                                                                            #
##############################################################################
data_I
_database_code_depnum_ccdc_archive 'CCDC 988680'
_audit_creation_method     'WinGX routine CIF_UPDATE'
_chemical_name_systematic
;\
<i>trans</i>-Diaquabis(pyridazine-3-carboxylato-\
\k^2^<i>N</i>^2^,<i>O</i>)copper(II)
;
_chemical_formula_moiety     'C10 H10 Cu N4 O6'
_chemical_formula_sum     'C10 H10 Cu N4 O6'
_chemical_formula_iupac     '[Cu (C5 H3 N2 O2)2 (H2 O)2]'
_chemical_formula_weight     345.76
_symmetry_cell_setting     monoclinic
_symmetry_space_group_name_H-M     'P 21/c'
_symmetry_space_group_name_Hall     '-P 2ybc'
loop_
    _symmetry_equiv_pos_as_xyz
    'x, y, z'
    '-x, y+1/2, -z+1/2'
    '-x, -y, -z'
    'x, -y-1/2, z-1/2'
_cell_length_a     5.40140(10)
_cell_length_b     11.5633(3)
_cell_length_c     9.6283(2)
_cell_angle_alpha     90
_cell_angle_beta     101.837(3)
_cell_angle_gamma     90
_cell_volume     588.58(2)
_cell_formula_units_Z     2
_cell_measurement_reflns_used     1663
_cell_measurement_theta_min     2.774
_cell_measurement_theta_max     28.348
_cell_measurement_temperature     100(2)
_exptl_crystal_description     prism
_exptl_crystal_colour     blue
_exptl_crystal_size_max     0.1922
_exptl_crystal_size_mid     0.0938
_exptl_crystal_size_min     0.0616
_exptl_crystal_density_diffrn     1.951
_exptl_crystal_density_method     'not measured'
_exptl_crystal_F_000     350
loop_
    _exptl_crystal_face_index_h
    _exptl_crystal_face_index_k
    _exptl_crystal_face_index_l
    _exptl_crystal_face_perp_dist
    0 12 9 0.037
    8 1 -2 0.1038
    0 -12 -9 0.045
    -8 0 2 0.0807
    0 9 -11 0.0445
    0 -9 11 0.0165
_exptl_absorpt_coefficient_mu     1.894
_exptl_absorpt_correction_type     numerical
_exptl_absorpt_process_details
;
(CrysAlis PRO; Agilent, 2012)
;
_exptl_absorpt_correction_T_min     0.772
_exptl_absorpt_correction_T_max     0.898
_exptl_special_details
;
IR (cm^-1^): 3554(<i>s</i>), 3315(<i>s</i>),
3233(<i>s</i>), 1628(<i>s</i>), 1571(<i>m</i>), 1578(<i>s</i>), 1365(<i>w<i>),
1231(<i>w<i>), 1152(<i>w<i>), 1091(<i>w<i>), 1072(<i>w<i>), 1039(<i>w<i>),
978(<i>m</i>), 851(<i>m</i>), 785(<i>m</i>), 722(<i>m</i>), 669(<i>w<i>),
536(<i>w<i>), 440(<i>w<i>).
;
_diffrn_ambient_temperature     100(2)
_diffrn_radiation_type     MoK\a
_diffrn_radiation_wavelength     0.71073
_diffrn_radiation_source     'Nova (Mo) X-ray micro-source'
_diffrn_radiation_monochromator     'Multilayer optics'
_diffrn_measurement_device_type     'Agilent SuperNova'
_diffrn_measurement_device     '\k-geometry diffractometer'
_diffrn_measurement_method     '\w scans'
_diffrn_detector_area_resol_mean     16.2439
_diffrn_reflns_number     2532
_diffrn_reflns_av_R_equivalents     0.0218
_diffrn_reflns_theta_min     2.79
_diffrn_reflns_theta_max     26.49
_diffrn_reflns_theta_full     26.49
_diffrn_measured_fraction_theta_max     1
_diffrn_measured_fraction_theta_full     1
_diffrn_reflns_limit_h_min     -6
_diffrn_reflns_limit_h_max     6
_diffrn_reflns_limit_k_min     -13
_diffrn_reflns_limit_k_max     14
_diffrn_reflns_limit_l_min     -12
_diffrn_reflns_limit_l_max     9
_refine_special_details
;
Refinement of <i>F</i>^2^ against ALL reflections. The weighted <i>R</i>-factor
<i>wR</i> and goodness of fit <i>S</i> are based on <i>F</i>^2^, conventional
<i>R</i>-factors <i>R</i> are based on <i>F</i>, with <i>F</i> set to zero for
negative <i>F</i>^2^. The threshold expression of <i>F</i>^2^ >
2\s(<i>F</i>^2^) is used only for calculating <i>R</i>-factors(gt) <i>etc</i>.
and is not relevant to the choice of reflections for refinement.
<i>R</i>-factors based on <i>F</i>^2^ are statistically about twice as large
as those based on <i>F</i>, and <i>R</i>- factors based on ALL data will be
even larger.
;
_reflns_number_total     1216
_reflns_number_gt     1077
_reflns_threshold_expression     I>2\s(I)
_refine_ls_structure_factor_coef     Fsqd
_refine_ls_matrix_type     full
_refine_ls_R_factor_all     0.032
_refine_ls_R_factor_gt     0.0272
_refine_ls_wR_factor_gt     0.0619
_refine_ls_wR_factor_ref     0.0654
_refine_ls_goodness_of_fit_ref     1.06
_refine_ls_restrained_S_all     1.059
_refine_ls_number_reflns     1216
_refine_ls_number_parameters     105
_refine_ls_number_restraints     3
_refine_ls_hydrogen_treatment     mixed
_refine_ls_weighting_scheme     calc
_refine_ls_weighting_details
         'calc w=1/[\s^2^(Fo^2^)+(0.0235P)^2^+0.6643P] where P=(Fo^2^+2Fc^2^)/3'
_atom_sites_solution_hydrogens     geom
_atom_sites_solution_primary     direct
_atom_sites_solution_secondary     difmap
_refine_ls_shift/su_max     0
_refine_ls_shift/su_mean     0
_refine_diff_density_max     0.44
_refine_diff_density_min     -0.45
_refine_ls_extinction_method     none
loop_
    _atom_type_symbol
    _atom_type_description
    _atom_type_scat_dispersion_real
    _atom_type_scat_dispersion_imag
    _atom_type_scat_source
    C C 0.0033 0.0016 'International Tables Vol C Tables 4.2.6.8 and 6.1.1.4'
    H H 0 0 'International Tables Vol C Tables 4.2.6.8 and 6.1.1.4'
    Cu Cu 0.3201 1.2651 'International Tables Vol C Tables 4.2.6.8 and 6.1.1.4'
    N N 0.0061 0.0033 'International Tables Vol C Tables 4.2.6.8 and 6.1.1.4'
    O O 0.0106 0.006 'International Tables Vol C Tables 4.2.6.8 and 6.1.1.4'
_computing_data_collection     'CrysAlis PRO (Agilent, 2012)'
_computing_cell_refinement     'CrysAlis PRO (Agilent, 2012)'
_computing_data_reduction     'CrysAlis RED (Agilent, 2012)'
_computing_structure_solution     '<i>OLEX2</i> (Dolomanov <i>et al.</i>, 2009)'
_computing_structure_refinement     'SHELXL97 (Sheldrick, 2008)'
_computing_molecular_graphics
          'ORTEP-3 for Windows (Farrugia, 2012) and DIAMOND (Brandenburg, 2010)'
_computing_publication_material     'WinGX (Farrugia, 2012)'
loop_
    _atom_site_type_symbol
    _atom_site_label
    _atom_site_fract_x
    _atom_site_fract_y
    _atom_site_fract_z
    _atom_site_U_iso_or_equiv
    _atom_site_adp_type
    _atom_site_calc_flag
    _atom_site_refinement_flags
    _atom_site_occupancy
    _atom_site_symmetry_multiplicity
    _atom_site_disorder_assembly
    _atom_site_disorder_group
    C C3 0.4961(4) 0.27046(19) 0.4096(2) 0.0083(4) Uani d . 1 1 . .
    C C4 0.4421(4) 0.15278(19) 0.3920(2) 0.0107(4) Uani d . 1 1 . .
    H H4 0.5153 0.1071 0.3318 0.013 Uiso calc R 1 1 . .
    C C5 0.2754(4) 0.10781(19) 0.4680(2) 0.0106(5) Uani d . 1 1 . .
    H H5 0.2313 0.03 0.4606 0.013 Uiso calc R 1 1 . .
    C C6 0.1737(4) 0.18136(19) 0.5564(2) 0.0111(5) Uani d . 1 1 . .
    H H6 0.0632 0.1503 0.6089 0.013 Uiso calc R 1 1 . .
    C C7 0.6781(4) 0.33471(19) 0.3358(2) 0.0097(4) Uani d . 1 1 . .
    Cu Cu1 0.5 0.5 0.5 0.00820(13) Uani d S 1 2 . .
    N N1 0.2267(3) 0.29375(16) 0.5696(2) 0.0101(4) Uani d . 1 1 . .
    N N2 0.3890(3) 0.33637(16) 0.49462(18) 0.0084(4) Uani d . 1 1 . .
    O O1 0.7022(3) 0.44303(13) 0.36438(16) 0.0100(3) Uani d . 1 1 . .
    O O2 0.7873(3) 0.28108(13) 0.25561(17) 0.0135(4) Uani d . 1 1 . .
    O O1W 0.1555(3) 0.53934(14) 0.30161(17) 0.0121(3) Uani d D 1 1 . .
    H H1WA 0.014(3) 0.514(2) 0.321(3) 0.024(8) Uiso d D 1 1 . .
    H H1WB 0.149(6) 0.6143(9) 0.292(4) 0.051(11) Uiso d D 1 1 . .
loop_
    _atom_site_aniso_label
    _atom_site_aniso_U_11
    _atom_site_aniso_U_22
    _atom_site_aniso_U_33
    _atom_site_aniso_U_12
    _atom_site_aniso_U_13
    _atom_site_aniso_U_23
    C3 0.0088(10) 0.0095(11) 0.0063(10) 0.0001(8) 0.0005(8) 0.0003(8)
    C4 0.0128(11) 0.0094(11) 0.0094(10) 0.0035(9) 0.0014(9) -0.0004(8)
    C5 0.0107(10) 0.0082(11) 0.0117(11) -0.0007(8) -0.0007(9) 0.0019(8)
    C6 0.0106(10) 0.0125(11) 0.0106(11) -0.0011(9) 0.0028(9) 0.0014(9)
    C7 0.0091(10) 0.0120(11) 0.0080(10) -0.0007(8) 0.0018(9) 0.0001(9)
    Cu1 0.0111(2) 0.0052(2) 0.0101(2) -0.00061(14) 0.00618(15) -0.00061(14)
    N1 0.0107(9) 0.0099(9) 0.0104(9) -0.0019(7) 0.0039(8) -0.0002(7)
    N2 0.0091(9) 0.0092(9) 0.0072(9) 0.0007(7) 0.0021(7) 0.0013(7)
    O1 0.0112(7) 0.0071(8) 0.0128(8) -0.0012(6) 0.0052(6) 0.0004(6)
    O2 0.0158(8) 0.0120(8) 0.0152(8) -0.0009(6) 0.0094(7) -0.0033(6)
    O1W 0.0101(8) 0.0105(8) 0.0161(8) 0.0006(6) 0.0037(7) 0.0023(7)
_geom_special_details
;
All s.u.'s (except the s.u. in the dihedral angle between two l.s. planes) are
estimated using the full covariance matrix. The cell s.u.'s are taken into
account individually in the estimation of s.u.'s in distances, angles and
torsion angles; correlations between s.u.'s in cell parameters are only used
when they are defined by crystal symmetry. An approximate (isotropic)
treatment of cell s.u.'s is used for estimating s.u.'s involving l.s. planes.
;
loop_
    _geom_bond_atom_site_label_1
    _geom_bond_atom_site_label_2
    _geom_bond_site_symmetry_2
    _geom_bond_distance
    _geom_bond_publ_flag
    C3 N2 . 1.334(3) ?
    C3 C4 . 1.395(3) ?
    C3 C7 . 1.520(3) ?
    C4 C5 . 1.374(3) ?
    C4 H4 . 0.93 ?
    C5 C6 . 1.393(3) ?
    C5 H5 . 0.93 ?
    C6 N1 . 1.331(3) ?
    C6 H6 . 0.93 ?
    C7 O2 . 1.231(3) ?
    C7 O1 . 1.283(3) ?
    C7 C3 . 1.520(3) ?
    Cu1 O1 3_666 1.9792(15) ?
    Cu1 O1 . 1.9792(15) yes
    Cu1 N2 . 1.9822(18) yes
    Cu1 N2 3_666 1.9822(18) ?
    Cu1 O1W . 2.4207(16) yes
    Cu1 O1W 3_666 2.4207(16) ?
    N1 N2 . 1.339(3) ?
    O1W H1WA . 0.872(10) ?
    O1W H1WB . 0.872(10) ?
loop_
    _geom_angle_atom_site_label_1
    _geom_angle_atom_site_label_2
    _geom_angle_atom_site_label_3
    _geom_angle_site_symmetry_1
    _geom_angle_site_symmetry_3
    _geom_angle
    _geom_angle_publ_flag
    N2 C3 C4 . . 121.7(2) ?
    N2 C3 C7 . . 114.28(19) ?
    C4 C3 C7 . . 124.0(2) ?
    C5 C4 C3 . . 116.6(2) ?
    C5 C4 H4 . . 121.7 ?
    C3 C4 H4 . . 121.7 ?
    C4 C5 C6 . . 118.6(2) ?
    C4 C5 H5 . . 120.7 ?
    C6 C5 H5 . . 120.7 ?
    N1 C6 C5 . . 123.4(2) ?
    N1 C6 H6 . . 118.3 ?
    C5 C6 H6 . . 118.3 ?
    O2 C7 O1 . . 125.8(2) ?
    O2 C7 C3 . . 119.1(2) ?
    O1 C7 C3 . . 115.06(19) ?
    O1 Cu1 O1 3_666 . 180 ?
    O1 Cu1 N2 . . 82.52(7) ?
    O1 Cu1 N2 3_666 . 97.48(7) ?
    O1 Cu1 N2 . 3_666 97.48(7) ?
    O1 Cu1 N2 3_666 3_666 82.52(7) ?
    N2 Cu1 N2 . 3_666 180 ?
    O1 Cu1 O1W . . 88.90(6) ?
    O1 Cu1 O1W 3_666 . 91.10(6) ?
    N2 Cu1 O1W . . 88.82(6) ?
    N2 Cu1 O1W 3_666 . 91.18(6) ?
    O1 Cu1 O1W . 3_666 91.10(6) ?
    O1 Cu1 O1W 3_666 3_666 88.90(6) ?
    N2 Cu1 O1W . 3_666 91.18(6) ?
    N2 Cu1 O1W 3_666 3_666 88.82(6) ?
    O1W Cu1 O1W . 3_666 180 ?
    C6 N1 N2 . . 117.37(19) ?
    C3 N2 N1 . . 122.33(19) ?
    C3 N2 Cu1 . . 113.24(15) ?
    N1 N2 Cu1 . . 124.43(14) ?
    C7 O1 Cu1 . . 114.89(13) ?
    Cu1 O1W H1WA . . 109.8(19) ?
    Cu1 O1W H1WB . . 106(2) ?
    H1WA O1W H1WB . . 109(2) ?
loop_
    _geom_torsion_atom_site_label_1
    _geom_torsion_atom_site_label_2
    _geom_torsion_atom_site_label_3
    _geom_torsion_atom_site_label_4
    _geom_torsion_site_symmetry_1
    _geom_torsion_site_symmetry_2
    _geom_torsion_site_symmetry_3
    _geom_torsion_site_symmetry_4
    _geom_torsion
    _geom_torsion_publ_flag
    N2 C3 C4 C5 . . . . -0.8(3) ?
    C7 C3 C4 C5 . . . . 179.22(19) ?
    C3 C4 C5 C6 . . . . -0.2(3) ?
    C4 C5 C6 N1 . . . . 1.1(3) ?
    C5 C6 N1 N2 . . . . -0.9(3) ?
    C4 C3 N2 N1 . . . . 1.0(3) ?
    C7 C3 N2 N1 . . . . -179.04(18) ?
    C4 C3 N2 Cu1 . . . . 179.92(16) ?
    C7 C3 N2 Cu1 . . . . -0.1(2) ?
    C6 N1 N2 C3 . . . . -0.1(3) ?
    C6 N1 N2 Cu1 . . . . -178.91(15) ?
    O1 Cu1 N2 C3 . . . . 0.41(14) ?
    O1 Cu1 N2 C3 3_666 . . . -179.59(14) ?
    O1W Cu1 N2 C3 . . . . 89.46(15) ?
    O1W Cu1 N2 C3 3_666 . . . -90.54(15) ?
    O1 Cu1 N2 N1 . . . . 179.32(17) ?
    O1 Cu1 N2 N1 3_666 . . . -0.68(17) ?
    O1W Cu1 N2 N1 . . . . -91.63(16) ?
    O1W Cu1 N2 N1 3_666 . . . 88.37(16) ?
    O2 C7 O1 Cu1 . . . . -179.34(18) ?
    C3 C7 O1 Cu1 . . . . 0.8(2) ?
    N2 Cu1 O1 C7 . . 3_666 3_666 -179.30(15) ?
    N2 Cu1 O1 C7 . . . . -0.70(15) ?
    O1W Cu1 O1 C7 . . . . -89.65(15) ?
    O1W Cu1 O1 C7 3_666 . . . 90.35(15) ?
loop_
    _geom_hbond_atom_site_label_D
    _geom_hbond_atom_site_label_H
    _geom_hbond_atom_site_label_A
    _geom_hbond_site_symmetry_A
    _geom_hbond_distance_DH
    _geom_hbond_distance_HA
    _geom_hbond_distance_DA
    _geom_hbond_angle_DHA
    _geom_hbond_publ_flag
    O1W H1WA O1 1_455 0.874(19) 1.993(19) 2.865(2) 175(2) yes
    O1W H1WB O2 2_655 0.872(11) 2.028(15) 2.878(2) 165(3) yes
    C4 H4 O1W 2_645 0.930 2.52 3.403(3) 158 yes
    C6 H6 O2 4_466 0.930 2.39 3.141(3) 138 yes
_iucr_refine_instructions_details
;
TITL a2014040_comppyd1 in P21/c #14
CELL  0.71073   5.4004  11.5594   9.6278   90.000  101.834   90.000
ZERR     2.00   0.0001   0.0003   0.0003    0.000    0.003    0.000
LATT   1
SYMM  - X, 1/2 + Y, 1/2 - Z
SFAC  C    H    CU   N    O
UNIT  20   20   2    8    12
MERG   2
OMIT    -2.00  53.00
DFIX 0.88 0.01 O1W H1Wa O1W H1Wb
DANG 1.43 0.02 H1Wa H1Wb
FMAP   2
PLAN   10
ACTA
BOND
BOND   $H
CONF
L.S.  10
WGHT    0.023900    0.652600
FVAR       7.67241
C3    1    0.496159    0.270475    0.409641    11.00000    0.00869    0.00937 =
         0.00640    0.00029    0.00062    0.00018
C4    1    0.442179    0.152780    0.391982    11.00000    0.01282    0.00939 =
         0.00937   -0.00050    0.00140    0.00361
AFIX  43
H4    2    0.515349    0.107054    0.331820    11.00000   -1.20000
AFIX   0
C5    1    0.275373    0.107816    0.468004    11.00000    0.01058    0.00807 =
         0.01180    0.00187   -0.00052   -0.00073
AFIX  43
H5    2    0.231288    0.029953    0.460612    11.00000   -1.20000
AFIX   0
C6    1    0.173746    0.181372    0.556372    11.00000    0.01072    0.01254 =
         0.01052    0.00140    0.00268   -0.00117
AFIX  43
H6    2    0.063160    0.150338    0.608893    11.00000   -1.20000
AFIX   0
C7    1    0.321819    0.665290    0.664216    11.00000    0.00917    0.01207 =
         0.00802    0.00013    0.00171   -0.00067
CU1   3    0.500000    0.500000    0.500000    10.50000    0.01108    0.00520 =
         0.01006   -0.00061    0.00617   -0.00062
N1    4    0.226680    0.293748    0.569546    11.00000    0.01065    0.00992 =
         0.01047   -0.00013    0.00387   -0.00201
N2    4    0.389037    0.336374    0.494628    11.00000    0.00917    0.00932 =
         0.00714    0.00130    0.00193    0.00068
O1    5    0.297748    0.556970    0.635628    11.00000    0.01126    0.00707 =
         0.01279    0.00041    0.00521   -0.00115
O2    5    0.212692    0.718915    0.744385    11.00000    0.01577    0.01198 =
         0.01524   -0.00333    0.00950   -0.00083
O1W   5    0.155483    0.539333    0.301612    11.00000    0.01014    0.01048 =
         0.01616    0.00233    0.00367    0.00044
H1WA  2    0.013680    0.514395    0.320444    11.00000    0.02309
H1WB  2    0.148765    0.614300    0.291864    11.00000    0.05126
HKLF 4
REM  a2014040_comppyd1 in P21/c #14
REM R1 =  0.0270 for   1076 Fo > 4sig(Fo)  and  0.0318 for all   1215 data
REM    105 parameters refined using      3 restraints
END
WGHT      0.0239      0.6526
REM Highest difference peak  0.436,  deepest hole -0.447,  1-sigma level  0.078
Q1    1   0.6024  0.2989  0.3837  11.00000  0.05    0.44
Q2    1   0.5369  0.5149  0.4042  11.00000  0.05    0.37
Q3    1   0.2037  0.1570  0.4925  11.00000  0.05    0.31
Q4    1   0.2240  0.3328  0.6422  11.00000  0.05    0.30
Q5    1   0.4904  0.2159  0.4119  11.00000  0.05    0.30
Q6    1   0.4327  0.3039  0.4293  11.00000  0.05    0.30
Q7    1   0.3232  0.5401  0.3506  11.00000  0.05    0.28
Q8    1   0.4154  0.3948  0.5284  11.00000  0.05    0.26
Q9    1   0.2193  0.7050  0.6695  11.00000  0.05    0.26
Q10   1   0.3135  0.6811  0.7414  11.00000  0.05    0.25
;
data_global
_journal_date_recd_electronic     2014-02-18
_journal_date_accepted     2014-02-25
_journal_name_full     'Acta Crystallographica, Section E'
_journal_year     2014
_journal_volume     70
_journal_issue      3
_journal_page_first     m114
_journal_page_last     m115
_journal_paper_category     QM
_journal_paper_doi     10.1107/S1600536814004334
_journal_coeditor_code     IS5342
_publ_contact_author_name     'Professor Juan M. Guti\'irrez-Zorrilla'
_publ_contact_author_address
;
Departamento de Qu\'imica Inorg\'anica
Facultad de Ciencia y Tecnolog\'ia
Universidad de Pa\'is Vasco (UPV/EHU)
PO Box 644, E-48080 Bilbao, Spain
;
_publ_contact_author_email     'juanma.zorrilla@ehu.es'
_publ_contact_author_fax     '0034 934 144 979'
_publ_contact_author_phone     '0034 946 015 522'
_publ_section_title
;\
<i>trans</i>-Diaquabis(pyridazine-3-carboxylato-\k^2^<i>N</i>^2^,<i>O</i>)\
copper(II)
;
loop_
    _publ_author_name
    _publ_author_address
    'Pache, Aroa'
;
Departamento de Qu\'imica Inorg\'anica
Facultad de Ciencia y Tecnolog\'ia
Universidad de Pa\'is Vasco (UPV/EHU)
PO Box 644, E-48080 Bilbao, Spain
;
    'Iturrospe, Amaia'
;
Departamento de Qu\'imica Inorg\'anica
Facultad de Ciencia y Tecnolog\'ia
Universidad de Pa\'is Vasco (UPV/EHU)
PO Box 644, E-48080 Bilbao, Spain
;
    'San Felices, Leire'
;
Departamento de Qu\'imica Inorg\'anica
Facultad de Ciencia y Tecnolog\'ia
Universidad de Pa\'is Vasco (UPV/EHU)
PO Box 644, E-48080 Bilbao, Spain
;
    'Reinoso, Santiago'
;
Departamento de Qu\'imica Inorg\'anica
Facultad de Ciencia y Tecnolog\'ia
Universidad de Pa\'is Vasco (UPV/EHU)
PO Box 644, E-48080 Bilbao, Spain
;
    'Guti\'errez-Zorrilla, Juan M.'
;
Departamento de Qu\'imica Inorg\'anica
Facultad de Ciencia y Tecnolog\'ia
Universidad de Pa\'is Vasco (UPV/EHU)
PO Box 644, E-48080 Bilbao, Spain
;
