# Supplementary material for: trans-Di­aqua­bis­(pyridazine-3-carboxyl­ato-κ2 N 2,O)copper(II)
Source: Acta Crystallogr Sect E Struct Rep Online. 2014 Feb 28;70(Pt 3):m114–5. doi: 10.1107/S1600536814004334 (PMC3998405; doi:10.1107/S1600536814004334)
Supplement: Supplementary file 2 [file e-70-0m114-Isup2.hkl]

#
# h,k,l, Fc-squared, Fo-squared, sigma(Fo-squared) and status flag
#
data_I

_shelx_title ' '
_shelx_refln_list_code          4
_shelx_F_calc_maximum      127.87
_exptl_crystal_F_000       350.00
_reflns_d_resolution_high  0.7966
 
loop_
 _symmetry_equiv_pos_as_xyz
 'x, y, z'
 '-x, y+1/2, -z+1/2'
 '-x, -y, -z'
 'x, -y-1/2, z-1/2'
 
_cell_length_a     5.4014
_cell_length_b    11.5633
_cell_length_c     9.6283
_cell_angle_alpha  90.000
_cell_angle_beta  101.837
_cell_angle_gamma  90.000
 
_shelx_F_squared_multiplier     1.000
 
loop_
 _refln_index_h
 _refln_index_k
 _refln_index_l
 _refln_F_squared_calc
 _refln_F_squared_meas
 _refln_F_squared_sigma
 _refln_observed_status
   1   0   0     8635.33     8408.84     81.96 o
   2   0   0      287.58      378.57     14.94 o
   3   0   0     3858.98     4055.83     55.79 o
   4   0   0     1881.24     1962.23     38.97 o
   5   0   0      499.99      516.15     16.73 o
   6   0   0      777.33      864.91     44.94 o
   1   1   0      169.90      158.75      2.90 o
   2   1   0      126.49      136.34      4.61 o
   3   1   0      250.63      250.33      7.69 o
   4   1   0      250.60      266.23      8.23 o
   5   1   0       81.98       88.20      4.88 o
   6   1   0        6.16        4.65      2.89 o
   0   2   0       14.64       12.00      1.76 o
   1   2   0      497.09      498.00      5.97 o
   2   2   0     2034.40     1930.10     16.62 o
   3   2   0      334.11      295.22      8.38 o
   4   2   0      250.91      235.74     11.57 o
   5   2   0     1379.54     1434.06     24.55 o
   6   2   0      404.62      422.95     18.62 o
   1   3   0      279.26      296.11      5.80 o
   2   3   0       49.08       55.82      2.64 o
   3   3   0        2.41        3.44      0.93 o
   4   3   0        7.84       12.95      2.35 o
   5   3   0       82.70       81.98      7.09 o
   6   3   0       26.80       26.21      4.92 o
   0   4   0     3006.44     3040.47     57.07 o
   1   4   0      637.53      609.02     15.00 o
   2   4   0     1103.66     1056.99     13.25 o
   3   4   0     3735.65     3847.61     38.56 o
   4   4   0     1484.35     1539.38     32.00 o
   5   4   0      415.74      409.00     16.09 o
   6   4   0      687.41      679.25     38.22 o
   1   5   0     2674.99     2993.59     35.92 o
   2   5   0        3.12        1.56      0.84 o
   3   5   0       41.51       44.54      3.45 o
   4   5   0      262.18      258.75     11.73 o
   5   5   0        1.32        2.54      2.45 o
   6   5   0        8.43        4.89      2.82 o
   0   6   0     3452.75     3579.26     51.27 o
   1   6   0     2127.18     2067.58     31.78 o
   2   6   0     1939.19     1876.78     23.35 o
   3   6   0      787.21      779.31     13.50 o
   4   6   0       40.75       32.18      4.41 o
   5   6   0       57.50       62.04      7.06 o
   6   6   0      326.23      356.87     17.40 o
   1   7   0      155.39      165.86      6.81 o
   2   7   0        0.10        0.67      1.08 o
   3   7   0      126.11      116.97      5.33 o
   4   7   0      354.39      347.77     15.87 o
   5   7   0       11.56       12.18      3.31 o
   0   8   0      104.81       78.05      9.37 o
   1   8   0     1517.04     1474.52     23.86 o
   2   8   0     2767.40     2708.07     37.35 o
   3   8   0      848.26      894.13     17.69 o
   4   8   0      878.24      902.85     27.19 o
   5   8   0      527.93      561.20     21.02 o
   1   9   0      180.16      167.89     10.44 o
   2   9   0      239.03      244.21     15.13 o
   3   9   0       57.01       64.90      6.03 o
   4   9   0       19.64       16.46      3.54 o
   5   9   0       55.23       50.80      6.67 o
   0  10   0      233.86      278.72     20.22 o
   1  10   0      251.07      280.31     14.47 o
   2  10   0      261.33      285.99     30.70 o
   3  10   0      812.38      808.70     27.66 o
   4  10   0     1037.10     1068.67     45.98 o
   1  11   0       83.80       73.96      7.84 o
   2  11   0        4.35        5.24      3.88 o
   3  11   0      431.97      387.98     41.95 o
   4  11   0      311.87      327.93     29.02 o
   0  12   0      319.75      338.16     25.54 o
   1  12   0     1346.10     1333.68     68.77 o
   2  12   0     1354.92     1349.14     37.32 o
   3  12   0       78.74       97.86     14.17 o
   1  13   0      139.46      153.93     12.69 o
   2  13   0        0.82       -2.28      3.33 o
   0  14   0      307.11      294.80     26.48 o
   1  14   0      610.42      649.08     32.63 o
  -6   1   1      404.56      395.21     24.05 o
  -5   1   1      234.75      213.13     15.96 o
  -4   1   1     1594.74     1537.85     27.93 o
  -3   1   1     1984.12     1941.50     28.33 o
  -2   1   1        9.46        6.09      0.94 o
  -1   1   1     2019.35     1943.06     19.91 o
   0   1   1     5379.50     5424.86     77.42 o
   1   1   1     4956.45     5051.23     30.01 o
   2   1   1     5351.92     5359.95     35.24 o
   3   1   1      218.45      193.21      4.36 o
   4   1   1       86.52       87.68      4.19 o
   5   1   1     1126.21     1141.81     19.98 o
   6   1   1      618.44      605.83     26.78 o
  -6   2   1      439.04      400.97     20.61 o
  -5   2   1       63.70       66.47      6.40 o
  -4   2   1        8.17        2.87      1.75 o
  -3   2   1      865.22      944.97     13.07 o
  -2   2   1      588.29      592.14     12.45 o
  -1   2   1     1422.34     1421.20     21.32 o
   0   2   1      101.13      110.31      5.14 o
   1   2   1      879.79      928.55     12.46 o
   2   2   1      163.93      177.80      3.90 o
   3   2   1       28.63       27.99      1.83 o
   4   2   1       77.33       78.07      4.32 o
   5   2   1       13.29       13.21      2.55 o
   6   2   1       90.26       97.25      8.45 o
  -6   3   1      543.99      523.04     24.01 o
  -5   3   1      804.13      846.33     25.42 o
  -4   3   1     1855.66     1884.91     40.01 o
  -3   3   1     2261.98     2338.12     28.59 o
  -2   3   1     1478.75     1408.28     19.34 o
  -1   3   1     4329.15     4368.44     69.39 o
   0   3   1     2753.65     2762.33     26.07 o
   1   3   1       17.09       31.67      2.17 o
   2   3   1     2250.70     2185.25     20.43 o
   3   3   1     2335.34     2377.25     21.19 o
   4   3   1      442.86      464.67     18.60 o
   5   3   1      771.62      763.32     18.59 o
   6   3   1      427.91      496.78     24.06 o
  -6   4   1      166.03      166.78     13.96 o
  -5   4   1      115.27      113.37      8.48 o
  -4   4   1        2.49        1.93      1.89 o
  -3   4   1      930.82      971.07     17.39 o
  -2   4   1      445.40      426.33     10.87 o
  -1   4   1     2153.28     2336.30     24.99 o
   0   4   1      855.63      891.71     15.46 o
   1   4   1      154.43      148.32      3.84 o
   2   4   1       33.57       35.58      2.23 o
   3   4   1       81.74       76.97      3.75 o
   4   4   1      137.56      155.84      7.41 o
   5   4   1        0.08        0.91      2.11 o
   6   4   1       64.42       67.08      8.89 o
  -6   5   1      368.70      357.30     20.56 o
  -5   5   1      401.09      425.27     16.89 o
  -4   5   1     1202.67     1157.91     27.29 o
  -3   5   1     1659.24     1591.47     26.74 o
  -2   5   1      977.52      933.79     13.23 o
  -1   5   1     1939.29     1941.45     18.66 o
   0   5   1     5901.77     5916.53     60.48 o
   1   5   1     4819.41     4933.22     48.29 o
   2   5   1      896.57      885.23     13.19 o
   3   5   1      388.84      386.98      8.83 o
   4   5   1     1624.91     1675.44     31.85 o
   5   5   1      826.44      816.61     23.68 o
   6   5   1       23.83       46.87      7.86 o
  -6   6   1        0.22        2.27      4.10 o
  -5   6   1       84.34       84.37      7.69 o
  -4   6   1      114.44      124.95      8.36 o
  -3   6   1        0.43        2.03      1.46 o
  -2   6   1       96.46       96.44      4.64 o
  -1   6   1      226.45      248.02      5.67 o
   0   6   1      248.08      295.07      7.97 o
   1   6   1      309.58      332.45      9.44 o
   2   6   1        4.83        1.85      1.52 o
   3   6   1      124.44      127.31      6.19 o
   4   6   1      189.05      179.58     10.15 o
   5   6   1      232.80      239.94     13.02 o
  -5   7   1      392.08      402.47     17.22 o
  -4   7   1      116.87      121.77      8.49 o
  -3   7   1       18.29       17.22      2.40 o
  -2   7   1     1058.01     1061.59     17.35 o
  -1   7   1     2606.90     2430.47     32.11 o
   0   7   1      273.46      207.04      7.01 o
   1   7   1      165.13      144.66      8.44 o
   2   7   1     1906.74     1900.81     35.19 o
   3   7   1     1228.72     1193.57     21.08 o
   4   7   1       74.00       75.87      6.83 o
   5   7   1      108.19      125.83      9.73 o
  -5   8   1      105.44      110.58     11.21 o
  -4   8   1       31.10       30.12      4.49 o
  -3   8   1      686.63      698.83     15.96 o
  -2   8   1      120.71      129.12      5.99 o
  -1   8   1      160.20      153.42      9.53 o
   0   8   1      286.28      294.28     14.20 o
   1   8   1       19.56       25.81      4.07 o
   2   8   1       29.77       38.02      4.81 o
   3   8   1      351.19      344.66     13.00 o
   4   8   1       50.72       53.35      7.23 o
   5   8   1       22.07       30.97      6.54 o
  -5   9   1      211.97      189.88     16.44 o
  -4   9   1      205.12      225.86     12.28 o
  -3   9   1     2870.64     2926.79     41.00 o
  -2   9   1     3997.82     4027.69     50.28 o
  -1   9   1      460.61      455.33     17.57 o
   0   9   1      517.94      537.44     19.04 o
   1   9   1     1016.55      947.18     27.90 o
   2   9   1      471.91      529.55     18.65 o
   3   9   1     1750.03     1744.49     44.35 o
   4   9   1     1876.80     1889.49     46.71 o
   5   9   1      157.45      156.94     13.99 o
  -4  10   1       54.52       49.28      7.41 o
  -3  10   1      160.79      157.51      9.43 o
  -2  10   1      124.17      115.73      9.37 o
  -1  10   1        0.03       -0.44      1.96 o
   0  10   1       28.84       41.34      5.52 o
   1  10   1       43.34       39.50      5.72 o
   2  10   1        0.76       -1.14      2.99 o
   3  10   1        1.61       -0.85      3.70 o
   4  10   1       67.59       50.95     10.57 o
  -4  11   1      219.62      239.33     24.78 o
  -3  11   1       57.24       50.00     10.84 o
  -2  11   1     1143.69     1102.36     43.84 o
  -1  11   1     1042.16     1072.80     31.01 o
   0  11   1      156.77      172.78     12.97 o
   1  11   1      464.81      511.25     20.93 o
   2  11   1      666.15      684.75     34.81 o
   3  11   1      327.92      351.22     25.10 o
   4  11   1      118.44      116.88     17.53 o
  -3  12   1        6.31        5.53      4.48 o
  -2  12   1       10.07       18.38      6.01 o
  -1  12   1        6.14        6.01      4.06 o
   0  12   1      157.96      143.06     11.54 o
   1  12   1       17.01        7.30      5.47 o
   2  12   1      153.30      157.64     17.59 o
   3  12   1        8.85       19.12      7.35 o
  -3  13   1      217.27      200.55     23.68 o
  -2  13   1      535.17      581.49     35.12 o
  -1  13   1      278.58      259.44     23.12 o
   0  13   1      927.77      942.72     44.96 o
   1  13   1     1329.36     1267.89     53.24 o
   2  13   1      211.38      208.73     21.21 o
  -1  14   1       12.68        3.53      3.81 o
   0  14   1       15.82       14.92      6.57 o
   1  14   1        2.88        2.62      4.87 o
  -6   0   2      214.73      219.72     21.91 o
  -5   0   2      753.80      717.63     36.06 o
  -4   0   2     3089.38     3110.00     74.81 o
  -3   0   2     3300.85     3323.05     70.57 o
  -2   0   2     2320.07     2273.98     48.56 o
  -1   0   2     2472.55     2420.66     43.20 o
   0   0   2     5296.88     5030.56    116.75 o
   1   0   2    14452.86    14698.10    138.06 o
   2   0   2     3704.58     3765.91     46.17 o
   3   0   2        5.09        4.90      1.42 o
   4   0   2      205.59      221.66      9.54 o
   5   0   2      254.73      243.67     21.70 o
   6   0   2       26.47       50.23     11.25 o
  -6   1   2      178.52      173.31     19.68 o
  -5   1   2      235.09      243.14     14.63 o
  -4   1   2      110.83      111.56      8.73 o
  -3   1   2        7.77        7.34      2.25 o
  -2   1   2      534.70      582.25     14.35 o
  -1   1   2     1178.72     1192.38     19.44 o
   0   1   2      930.49      926.21     20.20 o
   1   1   2    16351.07    16917.46    161.92 o
   2   1   2      309.44      374.06      7.51 o
   3   1   2      439.72      456.90      8.29 o
   4   1   2      389.99      398.85      8.98 o
   5   1   2      278.10      274.63     12.76 o
   6   1   2        7.36        1.25      3.31 o
  -6   2   2       44.39       34.65      6.47 o
  -5   2   2      371.70      369.42     18.29 o
  -4   2   2     2925.93     2822.84     50.17 o
  -3   2   2      518.31      462.47     11.13 o
  -2   2   2       39.73       26.19      2.60 o
  -1   2   2     4816.47     4620.83     52.47 o
   0   2   2      506.87      490.09      8.91 o
   1   2   2      688.31      638.47     10.76 o
   2   2   2     3045.29     3030.66     28.38 o
   3   2   2      791.50      791.77     14.19 o
   4   2   2      652.92      676.61     15.39 o
   5   2   2      794.26      831.01     26.06 o
   6   2   2      327.11      348.14     20.53 o
  -6   3   2      376.59      379.86     25.00 o
  -5   3   2       42.39       37.72      8.64 o
  -4   3   2      282.17      264.22     19.76 o
  -3   3   2      820.61      923.69     20.54 o
  -2   3   2     1324.82     1519.20     26.43 o
  -1   3   2       29.48       34.31      3.24 o
   0   3   2      394.51      425.08     10.68 o
   1   3   2        9.67        7.86      1.58 o
   2   3   2      474.57      495.27      9.41 o
   3   3   2      111.97      111.84      3.85 o
   4   3   2       15.64       14.39      2.38 o
   5   3   2        9.44        8.41      3.26 o
   6   3   2        6.92        7.04      5.51 o
  -6   4   2      480.77      496.58     24.19 o
  -5   4   2      486.67      512.25     32.05 o
  -4   4   2      842.41      882.56     38.35 o
  -3   4   2     1279.70     1298.85     20.16 o
  -2   4   2     2538.95     2603.68     58.80 o
  -1   4   2     2125.69     2023.76     37.61 o
   0   4   2      154.42      111.03      7.22 o
   1   4   2     2776.00     2814.79     54.47 o
   2   4   2     3797.91     3939.11     41.14 o
   3   4   2      727.14      760.35     17.82 o
   4   4   2     1064.32     1110.66     20.91 o
   5   4   2     1364.38     1503.88     45.69 o
   6   4   2      423.35      489.41     36.74 o
  -6   5   2        2.50        3.68      3.89 o
  -5   5   2       81.27       78.31     10.36 o
  -4   5   2       25.73       23.10      6.25 o
  -3   5   2       55.29       69.54      5.62 o
  -2   5   2      466.97      498.08     23.57 o
  -1   5   2       21.20       23.07      3.17 o
   0   5   2        2.87        0.67      0.83 o
   1   5   2       38.91       32.66      2.34 o
   2   5   2      814.84      865.62     13.35 o
   3   5   2      223.96      219.66      7.34 o
   4   5   2      206.82      216.38     13.29 o
   5   5   2       58.85       31.83      9.21 o
  -6   6   2      358.56      346.87     20.89 o
  -5   6   2      204.27      197.78     14.43 o
  -4   6   2      482.31      464.06     20.22 o
  -3   6   2     1842.50     1874.57     29.40 o
  -2   6   2     1734.70     1757.19     26.83 o
  -1   6   2     1590.00     1550.63     29.45 o
   0   6   2     3135.04     3134.15     50.51 o
   1   6   2     1874.15     1808.34     31.18 o
   2   6   2      695.74      645.87     18.45 o
   3   6   2      869.60      881.01     19.49 o
   4   6   2      129.50      123.78     25.86 o
   5   6   2       11.66       23.30      8.35 o
  -5   7   2      371.54      363.74     20.17 o
  -4   7   2      133.35      137.53     11.73 o
  -3   7   2     1067.26     1087.33     26.94 o
  -2   7   2        7.22        8.82      2.53 o
  -1   7   2       33.46       32.00      2.67 o
   0   7   2       55.94       76.40      5.32 o
   1   7   2      672.79      728.31     19.24 o
   2   7   2       34.07       32.92      4.47 o
   3   7   2      112.62      104.72      6.80 o
   4   7   2       63.90       56.55      7.39 o
   5   7   2       49.45       57.03     12.22 o
  -5   8   2     1023.14     1058.79     35.95 o
  -4   8   2      516.69      531.83     23.00 o
  -3   8   2      188.10      190.13      9.46 o
  -2   8   2     1444.35     1421.43     30.60 o
  -1   8   2     3352.93     3397.23     49.85 o
   0   8   2     1166.37     1180.14     24.20 o
   1   8   2      200.11      194.26     26.81 o
   2   8   2      490.99      462.92     17.11 o
   3   8   2      935.48      907.44     33.32 o
   4   8   2      865.65      896.35     30.57 o
   5   8   2      599.71      642.66     40.96 o
  -5   9   2        1.48       -0.35      3.68 o
  -4   9   2       37.94       31.49      9.39 o
  -3   9   2        9.68        8.60      3.53 o
  -2   9   2        0.33       -0.83      2.25 o
  -1   9   2      114.17      122.64      8.12 o
   0   9   2       80.53       63.38      9.36 o
   1   9   2       20.18       15.22      5.07 o
   2   9   2        2.79       -3.29      3.76 o
   3   9   2      150.15      139.96      8.86 o
   4   9   2       19.40       21.87      5.00 o
  -4  10   2       29.09       33.75      6.56 o
  -3  10   2      357.48      353.39     16.66 o
  -2  10   2      531.52      519.62     19.31 o
  -1  10   2      461.30      443.67     25.61 o
   0  10   2     1378.33     1367.51     47.49 o
   1  10   2      376.95      413.75     25.21 o
   2  10   2       17.33       20.34      6.13 o
   3  10   2      988.45      944.97     29.15 o
   4  10   2     1627.02     1590.90     44.28 o
  -4  11   2       26.59       29.41      6.30 o
  -3  11   2      234.74      228.25     11.85 o
  -2  11   2      341.09      351.46     23.89 o
  -1  11   2      234.01      203.33     18.19 o
   0  11   2      440.61      423.45     26.71 o
   1  11   2        0.30       -4.13      4.13 o
   2  11   2       45.25       40.13      8.73 o
   3  11   2      164.90      115.63     14.46 o
  -3  12   2      659.55      582.33     38.60 o
  -2  12   2      703.45      650.30     35.01 o
  -1  12   2      510.36      496.14     30.31 o
   0  12   2     1213.09     1099.00     46.67 o
   1  12   2      542.70      528.14     31.98 o
   2  12   2      337.79      286.42     23.50 o
   3  12   2      757.45      786.76     40.27 o
  -2  13   2       44.09       59.49     11.41 o
  -1  13   2        0.36       -1.15      3.50 o
   0  13   2        1.31        6.79      5.82 o
   1  13   2        0.03       -3.46      5.50 o
   2  13   2       26.22       34.05      9.20 o
  -1  14   2      215.44      202.89     21.86 o
   0  14   2      210.81      196.80     21.22 o
   1  14   2      543.20      536.85     35.54 o
  -6   1   3        5.61        2.46      2.83 o
  -5   1   3      112.49      102.87      9.79 o
  -4   1   3      961.74      902.03     41.78 o
  -3   1   3     2046.10     1959.89     36.60 o
  -2   1   3     5837.50     5902.79     70.31 o
  -1   1   3     1360.84     1224.69     32.84 o
   0   1   3        9.06        7.30      1.04 o
   1   1   3     7475.22     7319.49    122.53 o
   2   1   3     5279.52     5449.35     52.32 o
   3   1   3      903.93      916.66     18.12 o
   4   1   3      442.66      458.76     19.07 o
   5   1   3      134.01      142.08     11.98 o
   6   1   3      221.42      256.49     27.39 o
  -6   2   3      148.76      123.41     12.02 o
  -5   2   3      156.26      147.51     12.32 o
  -4   2   3       89.41       95.60      8.33 o
  -3   2   3      159.89      201.59      7.86 o
  -2   2   3      286.42      316.82     11.87 o
  -1   2   3     1857.01     1833.48     27.99 o
   0   2   3       32.27       41.30      2.16 o
   1   2   3      289.77      304.10     10.70 o
   2   2   3      474.12      522.44     11.62 o
   3   2   3      116.28      138.47      6.89 o
   4   2   3      111.74      110.07      9.42 o
   5   2   3        5.93        6.90      3.38 o
   6   2   3      104.84      106.14     11.77 o
  -6   3   3      864.91      787.54     44.13 o
  -5   3   3     2271.97     2205.75     70.37 o
  -4   3   3     1314.59     1310.85     47.62 o
  -3   3   3     1263.18     1258.07     26.31 o
  -2   3   3     2815.65     2866.20     42.02 o
  -1   3   3      481.00      439.90      9.90 o
   0   3   3      421.44      380.66      8.59 o
   1   3   3     2528.49     2446.53     30.49 o
   2   3   3      167.84      126.36      4.84 o
   3   3   3      526.75      536.90     14.09 o
   4   3   3     1128.22     1182.61     31.70 o
   5   3   3      265.66      253.67     24.57 o
  -6   4   3      199.83      166.90     20.44 o
  -5   4   3        0.47        2.59      4.53 o
  -4   4   3       38.97       63.62     10.34 o
  -3   4   3      125.78      145.17      8.72 o
  -2   4   3        0.71        4.11      3.94 o
  -1   4   3       36.56       49.63      3.33 o
   0   4   3      944.67      996.59     15.18 o
   1   4   3        0.17        1.89      0.96 o
   2   4   3     1784.00     1948.07     27.90 o
   3   4   3       22.54       20.83      2.95 o
   4   4   3       43.92       52.64      6.53 o
   5   4   3       97.52      107.54     16.41 o
  -6   5   3      102.48      118.54     11.94 o
  -5   5   3      504.66      538.67     34.07 o
  -4   5   3     1250.54     1185.97     47.23 o
  -3   5   3      412.71      401.60     19.10 o
  -2   5   3      885.81      838.27     21.77 o
  -1   5   3     3734.76     3703.28     48.99 o
   0   5   3     1936.25     1890.22     23.38 o
   1   5   3     1159.13     1113.73     18.64 o
   2   5   3      917.51      949.67     24.27 o
   3   5   3      579.08      583.70     15.09 o
   4   5   3      679.03      690.45     36.77 o
   5   5   3      420.91      391.18     30.75 o
  -6   6   3       14.42        6.48      3.13 o
  -5   6   3      277.30      258.60     16.77 o
  -4   6   3        7.41        3.52      4.08 o
  -3   6   3      121.66      135.51      7.14 o
  -2   6   3      412.41      427.32     12.25 o
  -1   6   3      175.73      199.03     11.15 o
   0   6   3       52.93       62.83      3.81 o
   1   6   3     1138.78     1280.68     23.35 o
   2   6   3       79.21       97.02      8.53 o
   3   6   3       96.50       95.96      6.35 o
   4   6   3       87.52       82.48     12.87 o
   5   6   3      123.98      114.03     17.16 o
  -5   7   3      330.35      312.69     18.78 o
  -4   7   3      140.87      155.59     15.53 o
  -3   7   3      528.75      534.46     15.34 o
  -2   7   3     1213.83     1296.59     44.58 o
  -1   7   3     1960.83     1944.58     30.88 o
   0   7   3     2556.93     2578.76     35.10 o
   1   7   3     1664.73     1703.15     45.54 o
   2   7   3      869.99      879.68     19.49 o
   3   7   3      966.80      966.46     21.98 o
   4   7   3      780.48      747.96     40.51 o
   5   7   3      318.28      329.26     29.37 o
  -5   8   3       21.92       15.69      4.70 o
  -4   8   3       16.56       30.22      7.73 o
  -3   8   3       15.20       15.23      2.89 o
  -2   8   3     1884.74     1819.95     36.04 o
  -1   8   3     1602.88     1611.25     31.21 o
   0   8   3      365.50      342.12     13.02 o
   1   8   3        9.06        5.27      3.62 o
   2   8   3      323.92      342.63     17.39 o
   3   8   3       51.88       63.30      7.04 o
   4   8   3        3.82       -0.34      4.30 o
  -5   9   3      870.96      929.92     34.80 o
  -4   9   3      661.63      641.95     46.96 o
  -3   9   3      680.65      690.22     19.50 o
  -2   9   3      329.98      295.65     13.87 o
  -1   9   3      877.69      922.79     36.52 o
   0   9   3     1281.45     1354.32     45.40 o
   1   9   3      252.76      257.62     12.74 o
   2   9   3      165.79      168.67      9.10 o
   3   9   3      369.49      374.39     17.60 o
   4   9   3      231.60      232.19     23.07 o
  -4  10   3      132.53      122.96     17.21 o
  -3  10   3        3.50        1.40      2.09 o
  -2  10   3     1407.64     1356.42     69.01 o
  -1  10   3      187.38      182.04     16.83 o
   0  10   3       97.01       76.31     10.88 o
   1  10   3        1.43        0.96      3.56 o
   2  10   3        2.93        0.82      3.30 o
   3  10   3        1.97        2.43      4.21 o
   4  10   3       61.65       63.53     12.68 o
  -4  11   3      362.73      389.50     21.49 o
  -3  11   3      812.86      842.20     23.76 o
  -2  11   3      437.77      445.49     27.67 o
  -1  11   3      854.23      864.26     39.22 o
   0  11   3      975.32      936.59     41.30 o
   1  11   3      361.69      363.72     25.25 o
   2  11   3      493.62      513.38     30.45 o
   3  11   3      301.46      301.30     23.57 o
  -3  12   3        6.55        6.67      5.93 o
  -2  12   3       15.92       16.38      5.99 o
  -1  12   3       49.25       30.89      7.77 o
   0  12   3        0.03        2.45      3.06 o
   1  12   3      354.47      341.59     25.84 o
   2  12   3       63.77       62.89     11.43 o
   3  12   3       94.42       78.81     12.92 o
  -2  13   3      191.55      196.66     20.36 o
  -1  13   3      817.63      864.09     43.05 o
   0  13   3     1047.89      995.52     46.93 o
   1  13   3      190.13      179.55     19.50 o
   2  13   3      455.05      435.40     31.05 o
   0  14   3        4.05        0.49      4.67 o
  -6   0   4      522.93      488.10     33.96 o
  -5   0   4      117.10      102.52     14.11 o
  -4   0   4       14.41       10.29      4.36 o
  -3   0   4     2578.04     2605.36     63.11 o
  -2   0   4     4837.71     4778.18     86.35 o
  -1   0   4      106.63       83.21      6.75 o
   0   0   4     2212.25     2060.16     44.17 o
   1   0   4     1135.58      997.21     29.89 o
   2   0   4      328.87      361.50     19.22 o
   3   0   4     1276.42     1296.07     43.35 o
   4   0   4     1165.82     1140.59     45.59 o
   5   0   4       69.09       52.46     10.70 o
  -6   1   4       27.67       24.70      5.45 o
  -5   1   4      383.30      385.72     19.24 o
  -4   1   4      384.90      352.96     16.54 o
  -3   1   4       15.45       25.37      4.03 o
  -2   1   4       33.86       39.76      4.24 o
  -1   1   4      232.14      262.12      8.70 o
   0   1   4      219.13      221.95      8.36 o
   1   1   4      228.66      249.31      9.79 o
   2   1   4     1919.48     2030.40     31.49 o
   3   1   4       33.90       41.20     12.80 o
   4   1   4      181.56      179.39     12.35 o
   5   1   4        0.18       -2.93      2.93 o
  -6   2   4      375.26      340.69     20.30 o
  -5   2   4     1799.51     1724.32     43.10 o
  -4   2   4      905.64      857.12     26.46 o
  -3   2   4      952.96      935.56     24.83 o
  -2   2   4     4830.25     4900.59     62.46 o
  -1   2   4     2853.50     2895.78     32.77 o
   0   2   4      787.55      762.09     11.28 o
   1   2   4     1601.84     1503.91     38.91 o
   2   2   4     2782.81     2885.44     33.71 o
   3   2   4     2322.66     2292.83     42.96 o
   4   2   4      581.13      576.34     22.32 o
   5   2   4      312.83      337.65     19.18 o
  -6   3   4       20.59       25.73      9.19 o
  -5   3   4      263.76      281.67     23.82 o
  -4   3   4        8.55        6.94      4.36 o
  -3   3   4      983.47     1009.19     24.53 o
  -2   3   4     1036.17     1186.07     36.81 o
  -1   3   4     2930.83     3184.20     35.87 o
   0   3   4      541.78      595.44     11.12 o
   1   3   4      177.83      188.12      7.82 o
   2   3   4      264.73      283.97      8.94 o
   3   3   4      119.64      111.87      8.60 o
   4   3   4       51.89       51.11      6.86 o
   5   3   4        7.21       11.15      5.52 o
  -6   4   4      244.97      230.62     24.15 o
  -5   4   4      271.28      273.07     23.90 o
  -4   4   4      808.96      840.93     38.99 o
  -3   4   4     2158.45     2125.60     80.99 o
  -2   4   4     1021.98      926.87     22.96 o
  -1   4   4      143.12      105.49      6.76 o
   0   4   4     1817.98     1768.37     24.12 o
   1   4   4     2230.82     2208.42     47.14 o
   2   4   4      927.65      958.82     18.60 o
   3   4   4      925.66      939.96     25.58 o
   4   4   4      410.78      450.73     30.20 o
   5   4   4      159.55      158.67     19.87 o
  -6   5   4        4.59       17.02      7.13 o
  -5   5   4       24.82       18.22      7.54 o
  -4   5   4        4.31        1.85      3.40 o
  -3   5   4      231.87      249.84     12.70 o
  -2   5   4       38.34       27.36      3.07 o
  -1   5   4        0.00       -0.82      1.06 o
   0   5   4      323.79      346.94      9.50 o
   1   5   4      170.88      183.53      7.05 o
   2   5   4        7.60        8.95      1.80 o
   3   5   4       88.23       81.47     11.44 o
   4   5   4      108.79      135.00     16.81 o
   5   5   4      101.32       61.89     13.28 o
  -6   6   4      448.21      511.08     36.39 o
  -5   6   4      473.83      478.57     33.40 o
  -4   6   4      218.95      240.43     21.41 o
  -3   6   4     1097.28     1115.65     29.24 o
  -2   6   4     2542.64     2584.59     40.36 o
  -1   6   4     1366.24     1431.92     30.69 o
   0   6   4     1502.41     1430.59     21.61 o
   1   6   4     2001.40     1993.37     66.79 o
   2   6   4      466.21      423.09     16.54 o
   3   6   4      281.08      262.33     21.33 o
   4   6   4      412.32      379.69     28.68 o
   5   6   4      236.25      257.59     26.11 o
  -5   7   4        0.11       -0.03      3.50 o
  -4   7   4       32.46       19.18      6.75 o
  -3   7   4       27.60       24.04      4.44 o
  -2   7   4        1.28        3.16      1.71 o
  -1   7   4      263.93      261.15     11.59 o
   0   7   4      128.13      138.31      8.72 o
   1   7   4        1.29        0.92      1.70 o
   2   7   4      314.54      287.35     14.07 o
   3   7   4       42.60       43.07      5.84 o
   4   7   4      156.25      149.38     18.29 o
  -5   8   4      838.50      800.08     61.38 o
  -4   8   4     1693.82     1661.94     43.06 o
  -3   8   4      146.43      149.01      8.67 o
  -2   8   4       13.14       10.75      3.39 o
  -1   8   4     1774.20     1804.44     34.98 o
   0   8   4     1423.79     1484.36     48.30 o
   1   8   4      276.82      273.35     13.59 o
   2   8   4      521.78      524.48     20.02 o
   3   8   4      272.53      259.41     20.54 o
   4   8   4      176.46      199.24     21.59 o
  -5   9   4       15.70       11.53      4.86 o
  -4   9   4        6.46        7.46      4.10 o
  -3   9   4      349.61      346.96     12.07 o
  -2   9   4       32.59       28.18      3.35 o
  -1   9   4        4.98        8.95      5.72 o
   0   9   4      399.80      411.75     19.89 o
   1   9   4       23.76       26.24      3.74 o
   2   9   4       35.00       40.99      4.71 o
   3   9   4       85.15       87.39     14.29 o
   4   9   4        5.69        6.69      5.33 o
  -4  10   4      840.78      895.95     32.54 o
  -3  10   4      507.73      511.19     15.40 o
  -2  10   4      154.78      149.42     12.09 o
  -1  10   4      748.15      787.00     26.61 o
   0  10   4     1693.00     1700.23     54.61 o
   1  10   4     1203.49     1202.16     33.64 o
   2  10   4      448.55      416.85     19.24 o
   3  10   4      222.45      236.29     15.05 o
  -4  11   4       41.16       51.08      8.37 o
  -3  11   4      103.94      112.70      8.93 o
  -2  11   4        0.78        2.36      2.34 o
  -1  11   4       98.55       90.35      9.47 o
   0  11   4        5.75        3.02      4.03 o
   1  11   4      160.54      143.41     11.82 o
   2  11   4       68.54       60.31      8.02 o
   3  11   4       25.69       29.70      8.58 o
  -3  12   4      165.38      151.93     10.82 o
  -2  12   4      522.30      499.59     19.26 o
  -1  12   4     1309.63     1271.77     51.49 o
   0  12   4      372.88      396.22     20.70 o
   1  12   4      177.31      194.27     14.46 o
   2  12   4      503.53      502.80     23.41 o
  -2  13   4       20.74       28.49      4.84 o
  -1  13   4       37.06       36.87      6.68 o
   0  13   4        3.63       -1.18      2.96 o
   1  13   4       35.05       44.56      7.58 o
  -6   1   5      919.82      891.81     33.51 o
  -5   1   5       77.78       90.49      9.52 o
  -4   1   5       35.52       37.53      5.60 o
  -3   1   5     2602.44     2526.04     44.88 o
  -2   1   5     3361.87     3213.18     47.15 o
  -1   1   5     2035.45     2048.83     85.00 o
   0   1   5     3589.71     3454.53     35.54 o
   1   1   5      688.93      642.22     17.94 o
   2   1   5      899.33      833.07     22.78 o
   3   1   5     1133.15     1113.70     29.47 o
   4   1   5      176.65      182.92     14.52 o
   5   1   5      208.36      213.33     19.03 o
  -6   2   5       13.91       15.49      8.00 o
  -5   2   5      371.40      361.74     19.82 o
  -4   2   5      154.24      147.10     10.93 o
  -3   2   5       25.59       17.46      3.67 o
  -2   2   5        6.74       12.40      4.09 o
  -1   2   5        5.51        8.39      1.90 o
   0   2   5      149.89      159.90      5.57 o
   1   2   5       74.27       83.12      7.21 o
   2   2   5      986.68      993.03     25.04 o
   3   2   5     1045.86     1012.20     28.02 o
   4   2   5        1.37        0.82      2.81 o
   5   2   5       83.13       76.80      9.82 o
  -6   3   5      539.50      496.31     35.87 o
  -5   3   5     1684.31     1628.45     61.32 o
  -4   3   5     1314.94     1276.53     48.47 o
  -3   3   5     1169.67     1227.99     43.03 o
  -2   3   5      702.10      630.43     45.55 o
  -1   3   5      549.31      482.23     12.14 o
   0   3   5      787.59      738.05     12.38 o
   1   3   5      121.37       98.72      8.32 o
   2   3   5      701.44      678.10     20.23 o
   3   3   5     2430.95     2395.84     45.87 o
   4   3   5      809.67      796.59     45.58 o
   5   3   5      125.91      145.45     19.17 o
  -6   4   5        6.30       -3.16      6.52 o
  -5   4   5       32.04       25.06      7.79 o
  -4   4   5      107.14      103.48     13.77 o
  -3   4   5      180.81      169.64     11.09 o
  -2   4   5       86.75      105.57      6.11 o
  -1   4   5       22.05       26.64      2.96 o
   0   4   5      520.11      533.38     10.80 o
   1   4   5       33.16       32.74      3.31 o
   2   4   5      123.44      117.98      8.14 o
   3   4   5      407.39      421.80     17.51 o
   4   4   5      178.16      159.23     18.50 o
   5   4   5       19.88       21.44      7.96 o
  -6   5   5      810.66      771.22     46.20 o
  -5   5   5      190.56      209.77     21.82 o
  -4   5   5      134.59      158.06     14.14 o
  -3   5   5     1163.26     1174.29     30.18 o
  -2   5   5     1179.55     1193.84     24.67 o
  -1   5   5      811.72      824.52     17.61 o
   0   5   5     1910.31     1887.61     27.67 o
   1   5   5     1211.37     1194.65     24.78 o
   2   5   5      319.71      297.37     10.80 o
   3   5   5      159.10      153.54     16.52 o
   4   5   5      323.64      318.86     26.48 o
   5   5   5      386.49      379.55     32.33 o
  -5   6   5       55.81       47.10     11.06 o
  -4   6   5      234.93      243.52     14.28 o
  -3   6   5      267.45      245.05     13.68 o
  -2   6   5      140.75      154.39     10.74 o
  -1   6   5       25.36       23.83      3.07 o
   0   6   5       10.47       15.03      2.26 o
   1   6   5      198.60      199.35     11.45 o
   2   6   5       67.04       53.67     11.10 o
   3   6   5        6.14        5.98      4.14 o
   4   6   5      157.22      167.89     19.89 o
  -5   7   5      719.77      699.50     42.40 o
  -4   7   5     1664.26     1661.17     41.07 o
  -3   7   5      449.06      442.75     31.47 o
  -2   7   5      881.81      896.82     20.33 o
  -1   7   5     3576.00     3663.47     46.28 o
   0   7   5     2924.92     2891.20     49.27 o
   1   7   5     1092.67     1134.29     29.51 o
   2   7   5     1146.00     1144.65     31.08 o
   3   7   5      691.44      737.76     38.59 o
   4   7   5      179.30      174.44     20.58 o
  -5   8   5      227.13      227.13     24.49 o
  -4   8   5       30.56       24.01      7.83 o
  -3   8   5        3.56       -0.14      2.86 o
  -2   8   5      160.56      158.36     11.42 o
  -1   8   5       71.82       68.46      6.69 o
   0   8   5       23.49       24.96      4.26 o
   1   8   5       20.39       16.11      3.41 o
   2   8   5      226.37      227.36     13.81 o
   3   8   5       21.52       21.00      8.10 o
   4   8   5       23.59       21.38      8.08 o
  -5   9   5      309.13      426.14     32.30 o
  -4   9   5      628.37      627.50     25.06 o
  -3   9   5     1074.87     1050.95     25.99 o
  -2   9   5      277.50      272.12     15.69 o
  -1   9   5      309.81      329.96     24.42 o
   0   9   5        7.28       11.23      5.27 o
   1   9   5     1836.37     1784.77     40.61 o
   2   9   5      491.85      496.27     17.19 o
   3   9   5        4.42       -1.44      4.29 o
  -4  10   5      115.37      122.94     12.61 o
  -3  10   5        6.81        5.45      2.15 o
  -2  10   5       12.40       14.87      3.40 o
  -1  10   5      246.51      244.65     22.25 o
   0  10   5       21.80       24.79      5.36 o
   1  10   5       62.61       52.32      9.14 o
   2  10   5        1.61        0.38      2.15 o
   3  10   5       37.86       42.43      9.54 o
  -3  11   5      236.84      259.85     13.75 o
  -2  11   5      335.34      325.98     15.15 o
  -1  11   5     1398.55     1367.01     40.42 o
   0  11   5      548.98      588.61     24.70 o
   1  11   5      550.08      537.78     51.04 o
   2  11   5      935.78      870.66     30.73 o
  -3  12   5        5.26        5.49      4.88 o
  -2  12   5       22.31       23.81      4.83 o
  -1  12   5       21.06       26.26      6.53 o
   0  12   5        3.79       10.21      3.88 o
   1  12   5       75.46       68.70      9.80 o
  -1  13   5      788.31      807.60     46.79 o
   0  13   5      497.29      537.19     25.70 o
  -6   0   6     1133.66     1116.48     53.97 o
  -5   0   6      739.24      775.41     40.92 o
  -4   0   6      210.65      193.27     18.07 o
  -3   0   6      101.39      108.06     11.99 o
  -2   0   6     1607.36     1505.74     42.46 o
  -1   0   6     3745.32     3707.22     71.42 o
   0   0   6      874.18      853.23     30.82 o
   1   0   6      489.71      484.55     23.64 o
   2   0   6      547.62      495.38     26.06 o
   3   0   6        9.24       37.29      8.22 o
   4   0   6      270.72      266.65     23.04 o
   5   0   6      633.25      598.50     38.92 o
  -6   1   6       19.47       28.70     14.31 o
  -5   1   6        1.60        0.90      2.69 o
  -4   1   6       27.03       20.29      4.43 o
  -3   1   6      199.59      211.08     11.86 o
  -2   1   6        0.04        2.77      5.97 o
  -1   1   6        1.23       -0.37      1.21 o
   0   1   6      325.06      359.57     26.55 o
   1   1   6       36.06       36.52      4.58 o
   2   1   6        2.01        0.82      3.43 o
   3   1   6       53.67       50.68      6.54 o
   4   1   6        4.32        0.57      2.57 o
   5   1   6        2.05       -1.26      4.98 o
  -6   2   6      773.70      793.37     32.43 o
  -5   2   6      337.46      303.41     18.08 o
  -4   2   6     2832.17     2881.71     55.22 o
  -3   2   6     2261.94     2151.80     42.21 o
  -2   2   6      154.13      123.39     11.26 o
  -1   2   6     4265.98     4305.38     66.86 o
   0   2   6     4691.67     4749.12     47.65 o
   1   2   6        9.09        4.54      3.48 o
   2   2   6      722.41      712.18     34.12 o
   3   2   6     2348.65     2283.82     46.68 o
   4   2   6      731.59      725.59     31.20 o
  -6   3   6       27.24       29.79     10.01 o
  -5   3   6       13.55       38.74      9.50 o
  -4   3   6       96.43       96.70     13.23 o
  -3   3   6        1.25        3.34      2.64 o
  -2   3   6        0.40        1.25      1.72 o
  -1   3   6      101.54      108.07      5.74 o
   0   3   6       65.71       60.27      3.83 o
   1   3   6       18.56       17.44      3.22 o
   2   3   6       13.81        4.71      4.88 o
   3   3   6        0.00       35.28      5.68 o
   4   3   6       25.41       36.90     11.61 o
  -6   4   6      410.45      410.63     33.60 o
  -5   4   6      335.26      316.63     27.03 o
  -4   4   6      618.70      618.20     34.34 o
  -3   4   6     1399.50     1362.31     33.09 o
  -2   4   6     1491.20     1497.39     26.38 o
  -1   4   6      459.67      417.90     10.56 o
   0   4   6       97.52       77.73      4.24 o
   1   4   6      532.88      519.12     20.87 o
   2   4   6     1272.81     1233.72     37.93 o
   3   4   6      150.74      165.42     17.69 o
   4   4   6       28.02       54.83     11.51 o
  -5   5   6      129.41      100.74     15.85 o
  -4   5   6        0.29        2.23      2.55 o
  -3   5   6       91.83       89.03      8.26 o
  -2   5   6      219.79      218.94     11.20 o
  -1   5   6       10.45        8.23      1.59 o
   0   5   6      189.58      197.10      7.04 o
   1   5   6        9.51        8.14      2.81 o
   2   5   6       42.92       43.81      8.57 o
   3   5   6        0.01       -2.64      4.02 o
   4   5   6        0.14        5.77      3.63 o
  -5   6   6      310.63      334.78     28.88 o
  -4   6   6      412.72      400.88     19.29 o
  -3   6   6      655.86      682.35     18.71 o
  -2   6   6      815.50      780.67     19.42 o
  -1   6   6      868.40      916.11     16.97 o
   0   6   6     1791.26     1820.35     29.16 o
   1   6   6     2213.49     2174.56     44.15 o
   2   6   6      738.15      736.54     25.01 o
   3   6   6      146.09      157.93     18.10 o
   4   6   6      242.29      236.53     24.26 o
  -5   7   6       11.12       11.82      6.84 o
  -4   7   6        3.20        5.81      3.04 o
  -3   7   6      289.05      270.30     16.80 o
  -2   7   6      104.32      112.78      8.01 o
  -1   7   6      372.82      387.07     10.93 o
   0   7   6      686.12      669.56     22.62 o
   1   7   6       98.01      106.34      9.32 o
   2   7   6      368.63      342.55     27.49 o
   3   7   6        7.68        9.68      5.34 o
   4   7   6        0.04        1.21      4.28 o
  -5   8   6      204.18      245.56     26.11 o
  -4   8   6      943.32      871.87     31.00 o
  -3   8   6      767.42      736.65     28.88 o
  -2   8   6      224.80      227.39     14.13 o
  -1   8   6      291.70      301.08     12.14 o
   0   8   6      444.62      464.16     19.19 o
   1   8   6      293.05      305.90     16.14 o
   2   8   6      490.61      494.66     21.50 o
   3   8   6      619.43      588.46     36.57 o
  -4   9   6        7.07       -6.54      7.63 o
  -3   9   6        5.65        2.36      2.62 o
  -2   9   6       12.31        8.17      8.00 o
  -1   9   6       30.21       32.64      5.38 o
   0   9   6       13.14       10.72      3.39 o
   1   9   6        0.15        1.63      2.25 o
   2   9   6       40.38       44.16      6.95 o
   3   9   6       35.40       32.30      9.04 o
  -4  10   6      529.96      542.74     20.88 o
  -3  10   6      773.29      803.77     24.18 o
  -2  10   6     1836.47     1845.21     77.97 o
  -1  10   6      281.13      297.03     25.46 o
   0  10   6       93.00       95.03     14.22 o
   1  10   6      984.09      946.61     46.37 o
   2  10   6      618.56      620.68     20.88 o
  -3  11   6        2.83        6.24      4.24 o
  -2  11   6       19.30       24.87      6.41 o
  -1  11   6       12.83       17.25      3.91 o
   0  11   6       46.18       35.13      6.43 o
   1  11   6       78.05       63.82      8.68 o
   2  11   6        0.18       -0.05      3.09 o
  -2  12   6      236.66      232.87     14.86 o
  -1  12   6      329.79      376.25     17.10 o
   0  12   6      947.25      918.42     34.00 o
   1  12   6      753.93      776.76     30.97 o
  -6   1   7      356.88      336.84     21.33 o
  -5   1   7      593.95      602.72     28.05 o
  -4   1   7     1494.22     1407.18     36.90 o
  -3   1   7      382.54      350.53     15.97 o
  -2   1   7      443.59      417.26     30.16 o
  -1   1   7     2497.02     2571.02     43.99 o
   0   1   7     1437.27     1428.96     31.43 o
   1   1   7     1121.01     1066.70     27.75 o
   2   1   7      710.15      683.58     37.10 o
   3   1   7        6.22       10.00      3.46 o
   4   1   7       39.29       52.63      7.89 o
  -6   2   7       94.67       92.20     15.43 o
  -5   2   7       15.42       22.61      5.41 o
  -4   2   7      543.08      519.86     21.89 o
  -3   2   7      286.55      262.60     19.63 o
  -2   2   7      293.08      290.63     13.11 o
  -1   2   7      127.45      139.38      6.77 o
   0   2   7        7.78        5.82      2.55 o
   1   2   7       27.31       24.02      4.22 o
   2   2   7       20.46       15.07      3.81 o
   3   2   7       97.31       88.04     11.23 o
   4   2   7        7.54       13.06      4.91 o
  -6   3   7      333.29      372.77     32.28 o
  -5   3   7      514.40      406.75     30.74 o
  -4   3   7      781.20      772.01     38.87 o
  -3   3   7      529.19      498.12     27.62 o
  -2   3   7      821.38      846.53     23.44 o
  -1   3   7     1027.69      998.21     19.60 o
   0   3   7      480.71      464.04     17.00 o
   1   3   7      677.43      632.14     27.25 o
   2   3   7      451.75      425.01     18.22 o
   3   3   7      666.70      662.24     31.99 o
   4   3   7     1972.15     1667.14     66.20 o
  -5   4   7       40.53       43.71     10.62 o
  -4   4   7       15.67        5.70      4.39 o
  -3   4   7       56.02       48.69      6.00 o
  -2   4   7      272.98      264.53     13.02 o
  -1   4   7        0.52       -0.02      1.30 o
   0   4   7      279.89      281.56     13.16 o
   1   4   7       49.20       58.04      6.75 o
   2   4   7       21.26       22.60      5.23 o
   3   4   7        0.01       -2.54      3.73 o
   4   4   7       60.02       82.74     15.29 o
  -5   5   7      516.76      521.46     36.02 o
  -4   5   7      454.77      518.40     32.70 o
  -3   5   7      168.27      206.28     10.41 o
  -2   5   7      717.01      760.63     19.54 o
  -1   5   7     2019.07     1955.74     41.10 o
   0   5   7      503.92      486.83     14.93 o
   1   5   7      183.49      156.76     15.78 o
   2   5   7      936.97      902.66     41.57 o
   3   5   7      380.03      345.46     27.36 o
   4   5   7        9.08        8.37      4.97 o
  -5   6   7      185.55      214.07     23.65 o
  -4   6   7       96.10       93.26      9.59 o
  -3   6   7      388.71      341.68     13.77 o
  -2   6   7      155.45      174.00     11.76 o
  -1   6   7        5.33        7.90      2.16 o
   0   6   7      257.13      248.65     11.21 o
   1   6   7       38.89       40.79     16.13 o
   2   6   7       98.41      114.42     14.90 o
   3   6   7       11.81        3.44      3.22 o
  -5   7   7      228.35      256.98     26.28 o
  -4   7   7      746.21      757.66     34.77 o
  -3   7   7     1894.36     1832.28     34.70 o
  -2   7   7     1036.43     1035.16     24.28 o
  -1   7   7      394.00      428.21     18.69 o
   0   7   7     1289.08     1300.71     34.48 o
   1   7   7     1275.47     1214.53     34.32 o
   2   7   7      260.63      241.12     15.34 o
   3   7   7      197.80      184.38     20.96 o
  -4   8   7        0.22        2.03      4.36 o
  -3   8   7        1.83        0.37      4.15 o
  -2   8   7        0.01        1.79      2.51 o
  -1   8   7       16.46       19.08      7.97 o
   0   8   7      451.25      486.57     24.23 o
   1   8   7      394.98      355.15     18.40 o
   2   8   7       33.48       38.14      6.57 o
   3   8   7       14.12        5.62      5.28 o
  -4   9   7      166.48      169.93     14.34 o
  -3   9   7      523.47      515.48     24.17 o
  -2   9   7      905.48      910.90     31.03 o
  -1   9   7       74.63       67.63     12.52 o
   0   9   7       10.83        8.26      3.64 o
   1   9   7      210.64      233.58     21.85 o
   2   9   7      752.13      759.19     30.16 o
  -3  10   7       24.11       25.20      5.88 o
  -2  10   7       55.95       53.68     10.08 o
  -1  10   7       13.13        1.12      3.56 o
   0  10   7      450.68      408.11     31.48 o
   1  10   7       11.64       11.11      6.25 o
   2  10   7       11.46       -3.78      4.93 o
  -2  11   7      409.03      422.57     23.34 o
  -1  11   7      103.88       86.75     15.21 o
   0  11   7      914.79      897.10     48.77 o
   1  11   7      695.81      714.93     43.31 o
  -5   0   8      828.78      766.28     42.47 o
  -4   0   8      719.59      715.11     36.83 o
  -3   0   8       10.76        5.48      3.34 o
  -2   0   8      847.46      885.44     26.42 o
  -1   0   8     1704.57     1760.17     53.43 o
   0   0   8      968.65      981.66     38.62 o
   1   0   8     1951.33     1917.23     58.30 o
   2   0   8      849.39      787.82     38.17 o
   3   0   8      170.45      172.03     18.95 o
   4   0   8      238.08      261.32     25.29 o
  -5   1   8       49.76       41.22      6.91 o
  -4   1   8        8.70        6.83      9.82 o
  -3   1   8     1604.09     1520.74     35.81 o
  -2   1   8     1162.72     1147.94     24.00 o
  -1   1   8       85.19       90.06      7.96 o
   0   1   8        5.37        1.12      2.08 o
   1   1   8      292.34      273.53     14.46 o
   2   1   8        0.57        3.08      3.83 o
   3   1   8        3.44        4.32      4.66 o
   4   1   8       69.90       52.59     12.57 o
  -5   2   8     1051.79      981.21     49.02 o
  -4   2   8      854.49      841.64     41.18 o
  -3   2   8      508.01      516.35     28.55 o
  -2   2   8      853.56      873.76     28.79 o
  -1   2   8      640.71      650.56     21.68 o
   0   2   8      649.88      637.08     21.65 o
   1   2   8     1010.61      976.12     28.30 o
   2   2   8      153.84      150.65     11.61 o
   3   2   8      129.17      130.04     11.63 o
  -5   3   8       78.19      107.71     16.15 o
  -4   3   8       93.94       79.20     12.95 o
  -3   3   8       41.44       32.81      5.00 o
  -2   3   8       69.38       60.17      9.14 o
  -1   3   8       41.84       39.81      5.25 o
   0   3   8      348.22      367.28     21.90 o
   1   3   8      211.18      218.30     18.78 o
   2   3   8      189.33      170.64     12.26 o
   3   3   8        2.24        2.70      2.41 o
  -5   4   8      548.13      494.31     35.03 o
  -4   4   8     1010.18      972.39     45.61 o
  -3   4   8      689.39      674.93     23.64 o
  -2   4   8      492.38      502.06     18.93 o
  -1   4   8      472.40      514.48     19.24 o
   0   4   8      387.33      393.88     16.94 o
   1   4   8      420.65      423.30     18.28 o
   2   4   8      172.35      156.97     25.74 o
   3   4   8      145.89      153.03     18.71 o
  -5   5   8       21.80       11.55      6.08 o
  -4   5   8       75.38       71.77      8.39 o
  -3   5   8        6.60        3.80      3.24 o
  -2   5   8      297.38      291.36     18.94 o
  -1   5   8       43.07       52.42      7.02 o
   0   5   8        1.11        2.12      1.87 o
   1   5   8      241.13      228.64     20.61 o
   2   5   8      362.36      328.32     26.21 o
   3   5   8        6.77       10.68      6.29 o
  -5   6   8      235.16      223.36     24.27 o
  -4   6   8      281.33      329.95     18.03 o
  -3   6   8      532.17      582.81     22.81 o
  -2   6   8     1337.62     1324.56     35.68 o
  -1   6   8      702.03      703.70     22.56 o
   0   6   8      439.81      467.64     20.97 o
   1   6   8     1531.56     1527.14     55.92 o
   2   6   8     1093.36     1074.53     48.96 o
   3   6   8      152.16      125.34     17.81 o
  -4   7   8       36.86       43.41     10.59 o
  -3   7   8       76.20       66.02      6.60 o
  -2   7   8       11.71       11.52      3.55 o
  -1   7   8        1.91        0.77      2.10 o
   0   7   8       52.09       48.29      7.01 o
   1   7   8       13.20        3.96      3.85 o
   2   7   8       25.97       13.84      5.95 o
  -4   8   8      160.09      163.84     31.07 o
  -3   8   8      745.71      806.95     32.03 o
  -2   8   8      423.17      452.51     32.29 o
  -1   8   8      602.02      596.18     24.20 o
   0   8   8      597.81      594.23     24.63 o
   1   8   8       29.91       23.19      5.35 o
   2   8   8      187.64      200.22     21.60 o
  -3   9   8        2.06        4.03      3.26 o
  -2   9   8        4.15        0.63      3.47 o
  -1   9   8      404.35      401.95     31.19 o
   0   9   8       13.66       11.53      4.42 o
   1   9   8       38.46       38.59      9.94 o
  -2  10   8      702.05      762.17     44.85 o
  -1  10   8      623.66      589.36     39.39 o
   0  10   8       70.63       96.42     16.07 o
   1  10   8        5.24       -5.92      5.92 o
  -5   1   9      422.04      406.71     22.08 o
  -4   1   9      567.51      564.48     23.83 o
  -3   1   9     1246.57     1254.11     52.99 o
  -2   1   9      643.31      700.89     24.34 o
  -1   1   9       40.30       34.56      5.51 o
   0   1   9      754.54      706.66     24.46 o
   1   1   9     1242.83     1236.04     38.40 o
   2   1   9      211.54      237.18     15.33 o
   3   1   9      142.68      151.40     13.14 o
  -5   2   9       42.23       62.69     12.76 o
  -4   2   9        4.09        6.64      4.53 o
  -3   2   9        1.40       -1.43      2.48 o
  -2   2   9      125.53      126.19     10.50 o
  -1   2   9       63.82       68.62      7.45 o
   0   2   9      100.56      123.99     15.88 o
   1   2   9       31.41       17.87      6.42 o
   2   2   9        0.09       -2.68      2.68 o
   3   2   9        1.13        2.48      3.32 o
  -5   3   9     1037.95      958.52     49.87 o
  -4   3   9      718.28      757.95     40.29 o
  -3   3   9      270.58      327.61     36.09 o
  -2   3   9      568.77      590.88     42.99 o
  -1   3   9      490.69      526.75     20.95 o
   0   3   9      665.79      662.72     23.74 o
   1   3   9      869.26      852.91     28.14 o
   2   3   9      281.29      264.32     18.71 o
   3   3   9      215.39      263.11     25.82 o
  -5   4   9        1.18        9.43      6.09 o
  -4   4   9       72.17       76.56      9.00 o
  -3   4   9       14.69       18.45     11.04 o
  -2   4   9       66.42       60.53      7.15 o
  -1   4   9       64.36       60.51      8.33 o
   0   4   9        2.46        2.11      2.60 o
   1   4   9       45.24       48.77      6.80 o
   2   4   9        0.58        4.19      4.40 o
  -4   5   9       74.64       72.78      8.99 o
  -3   5   9      634.11      648.86     34.79 o
  -2   5   9     1098.76     1133.39     47.67 o
  -1   5   9      660.77      702.45     24.43 o
   0   5   9      549.37      581.07     29.54 o
   1   5   9      243.60      267.89     23.30 o
   2   5   9      259.74      290.95     26.09 o
  -4   6   9        4.67        3.68      3.23 o
  -3   6   9       38.12       36.71      8.61 o
  -2   6   9      592.28      524.40     21.29 o
  -1   6   9        2.21        2.24      2.84 o
   0   6   9      397.91      385.79     27.38 o
   1   6   9      141.38      126.97     16.52 o
   2   6   9      352.01      310.40     27.43 o
  -4   7   9      315.04      375.30     30.15 o
  -3   7   9      290.97      304.01     23.95 o
  -2   7   9      384.78      431.18     28.31 o
  -1   7   9      638.94      670.04     35.81 o
   0   7   9      225.95      242.96     22.09 o
   1   7   9       57.73       49.18     10.67 o
   2   7   9      129.13      143.13     19.31 o
  -3   8   9       17.39       -3.26      5.59 o
  -2   8   9        9.05       13.11      4.37 o
  -1   8   9       10.65       10.66      4.13 o
   0   8   9       67.54       68.08      8.96 o
   1   8   9      193.38      182.71     20.44 o
  -2   9   9      462.55      461.32     35.32 o
  -1   9   9      568.99      616.67     40.87 o
   0   9   9      360.95      388.08     21.65 o
  -4   0  10      207.01      192.04     20.15 o
  -3   0  10      785.20      715.72     37.82 o
  -2   0  10     2709.32     2853.36     80.01 o
  -1   0  10     1897.87     2001.81     64.96 o
   0   0  10      420.25      434.69     28.75 o
   1   0  10      370.65      385.95     28.10 o
   2   0  10     1154.99     1071.69     50.24 o
  -4   1  10        8.50        6.08      4.80 o
  -3   1  10        1.24        3.51      3.29 o
  -2   1  10      638.38      642.01     24.91 o
  -1   1  10       89.74       76.55     11.85 o
   0   1  10      118.69      114.56     10.34 o
   1   1  10        7.36        5.31      2.69 o
   2   1  10        4.31       10.16      4.24 o
  -4   2  10      359.82      375.06     28.41 o
  -3   2  10     1244.22     1343.79     59.51 o
  -2   2  10       27.55       24.91      5.88 o
  -1   2  10        9.13        7.64      3.38 o
   0   2  10      648.40      674.41     25.52 o
   1   2  10      216.42      232.26     23.89 o
   2   2  10       51.26       55.72     14.39 o
  -4   3  10       76.34       89.10     14.19 o
  -3   3  10       57.20       53.41      7.55 o
  -2   3  10       38.75       34.52      5.97 o
  -1   3  10       98.53       93.64      9.25 o
   0   3  10       35.86       38.23      6.24 o
   1   3  10        6.92        5.15      2.94 o
   2   3  10       36.77       33.25     12.85 o
  -4   4  10      528.39      546.48     34.61 o
  -3   4  10      581.75      596.78     24.63 o
  -2   4  10      323.44      350.94     18.18 o
  -1   4  10      147.57      158.60     12.41 o
   0   4  10      379.02      423.78     20.18 o
   1   4  10      558.65      584.39     36.97 o
   2   4  10      455.35      481.58     35.15 o
  -4   5  10       30.10       26.05      8.70 o
  -3   5  10       23.97       20.50      9.00 o
  -2   5  10       32.99       40.27      6.54 o
  -1   5  10        0.63        2.76      3.70 o
   0   5  10        6.85        8.86      3.58 o
   1   5  10       49.46       49.11     11.27 o
  -3   6  10      269.20      295.27     17.35 o
  -2   6  10      636.53      663.87     25.64 o
  -1   6  10     1099.10     1129.33     49.68 o
   0   6  10      550.31      530.24     34.32 o
   1   6  10      197.16      182.80     21.08 o
  -3   7  10       17.18       16.15      6.26 o
  -2   7  10      177.03      188.42     19.91 o
  -1   7  10        2.68       10.55      5.86 o
   0   7  10        7.76       11.48      6.62 o
  -1   8  10      418.13      454.44     31.87 o
  -3   1  11      597.09      629.26     26.57 o
  -2   1  11      293.21      305.21     39.66 o
  -1   1  11      520.65      548.90     29.15 o
   0   1  11      488.74      510.14     23.53 o
   1   1  11      158.38      151.89     13.16 o
  -3   2  11        0.62        0.07      3.78 o
  -2   2  11        0.43        1.50      2.60 o
  -1   2  11      152.14      156.28     12.96 o
   0   2  11      183.80      188.89     14.31 o
   1   2  11       39.50       43.84      7.42 o
  -3   3  11      994.04     1064.61     35.49 o
  -2   3  11      318.51      325.11     18.65 o
  -1   3  11       98.50      103.11     10.51 o
   0   3  11       43.94       50.57      7.69 o
   1   3  11      198.50      201.83     26.82 o
  -3   4  11       24.02       39.47      6.64 o
  -2   4  11       25.78       19.63      6.86 o
  -1   4  11       16.64       18.78      4.91 o
   0   4  11        3.69        2.23      3.07 o
  -2   5  11      518.20      557.47     24.83 o
  -1   5  11     1232.98     1249.00     62.59 o
   0   5  11      566.65      555.89     36.85 o
  -2   0  12      463.59      454.23     33.19 o
  -1   0  12     2353.25     2452.40     81.00 o
  -2   1  12        1.76        2.71      4.30 o
  -1   1  12      104.47      116.70     18.65 o
 
